# Supplementary material for: Fluconazole Failure in the Treatment of Coccidioidal Meningitis
Source: J Fungi (Basel). 2022 Nov 1;8(11):1157. doi: 10.3390/jof8111157 (PMC9697806; doi:10.3390/jof8111157)
Supplement: Supplementary file 1 [file jof-08-01157-s001.zip]

Archive with 1 entries (1 files):
- jof-2000049-supplementary.pdf
